# Supplementary material for: Genetic Predictors of Psychosomatic Symptoms in Individuals with Metabolic Syndrome: Insights from a Cross-Sectional Study in Kazakhstan
Source: Int J Environ Res Public Health. 2025 Dec 12;22(12):1853. doi: 10.3390/ijerph22121853 (PMC12733059; doi:10.3390/ijerph22121853)
Supplement: Supplementary file 1 [file ijerph-22-01853-s001.zip]

Archive with 1 entries (1 files):
- ijerph-3977034-supplementary.pdf
